# Supplementary material for: Annurca Apple By-Products at Different Ripening Stages Inhibit AGE Formation and Protect Against AGE-Induced Cytotoxicity Through Antioxidant Activity
Source: Antioxidants (Basel). 2026 Feb 3;15(2):200. doi: 10.3390/antiox15020200 (PMC12937829; doi:10.3390/antiox15020200)
Supplement: Supplementary file 1 [file antioxidants-15-00200-s001.zip]

Archive with 1 entries (1 files):
- antioxidants-4109792-supplementary.pdf
